# Supplementary material for: Prognostic Significance of the Myelodysplastic Syndrome-Specific Comorbidity Index (MDS-CI) in Patients with Myelofibrosis: A Retrospective Study
Source: Cancers (Basel). 2023 Sep 24;15(19):4698. doi: 10.3390/cancers15194698 (PMC10571648; doi:10.3390/cancers15194698)
Supplement: Supplementary file 1 [file cancers-15-04698-s001.zip]

Archive with 1 entries (1 files):
- cancers-2586331-supplementary.pdf
